# Supplementary material for: Preclinical Evidence of Withania somnifera and Cordyceps spp.: Neuroprotective Properties for the Management of Alzheimer’s Disease
Source: Int J Mol Sci. 2025 Jun 4;26(11):5403. doi: 10.3390/ijms26115403 (PMC12156217; doi:10.3390/ijms26115403)
Supplement: Supplementary file 1 [file ijms-26-05403-s001.zip]

Archive with 1 entries (1 files):
- ijms-3662309-supplementary.pdf
